# Supplementary material for: Optimization of a chest computed tomography protocol for detecting pure ground glass opacity nodules: A feasibility study with a computer-assisted detection system and a lung cancer screening phantom
Source: PLoS One. 2020 May 22;15(5):e0232688. doi: 10.1371/journal.pone.0232688 (PMC7244125; doi:10.1371/journal.pone.0232688)
Supplement: S1 File — (XLSX) [file pone.0232688.s001.xlsx]

## Sheet: S1
Tube voltage	Tube current	Slice Thickness	ASIR-V	True Positive	False Positive
120	400	0.625	0	0	1
120	400	0.625	30	0	1
120	400	0.625	60	0	1
120	400	0.625	90	0	1
120	400	1.25	0	1	2
120	400	1.25	30	1	0
120	400	1.25	60	1	0
120	400	1.25	90	1	1
120	400	2.5	0	1	0
120	400	2.5	30	2	0
120	400	2.5	60	2	0
120	400	2.5	90	1	0
120	200	0.625	0	0	1
120	200	0.625	30	0	1
120	200	0.625	60	0	1
120	200	0.625	90	0	1
120	200	1.25	0	0	1
120	200	1.25	30	0	1
120	200	1.25	60	0	1
120	200	1.25	90	0	2
120	200	2.5	0	1	0
120	200	2.5	30	1	0
120	200	2.5	60	1	0
120	200	2.5	90	1	0
120	100	0.625	0	0	1
120	100	0.625	30	0	1
120	100	0.625	60	0	1
120	100	0.625	90	0	1
120	100	1.25	0	0	1
120	100	1.25	30	0	1
120	100	1.25	60	0	1
120	100	1.25	90	1	0
120	100	2.5	0	1	0
120	100	2.5	30	2	0
120	100	2.5	60	2	0
120	100	2.5	90	2	0
120	50	0.625	0	0	1
120	50	0.625	30	0	1
120	50	0.625	60	0	1
120	50	0.625	90	0	1
120	50	1.25	0	0	1
120	50	1.25	30	0	1
120	50	1.25	60	0	1
120	50	1.25	90	0	1
120	50	2.5	0	1	2
120	50	2.5	30	0	1
120	50	2.5	60	1	0
120	50	2.5	90	2	1
120	25	0.625	0	0	1
120	25	0.625	30	0	1
120	25	0.625	60	0	1
120	25	0.625	90	0	1
120	25	1.25	0	0	1
120	25	1.25	30	0	1
120	25	1.25	60	2	1
120	25	1.25	90	4	3
120	25	2.5	0	0	1
120	25	2.5	30	1	0
120	25	2.5	60	1	0
120	25	2.5	90	2	0
100	400	0.625	0	0	1
100	400	0.625	30	0	1
100	400	0.625	60	0	1
100	400	0.625	90	0	1
100	400	1.25	0	1	1
100	400	1.25	30	1	1
100	400	1.25	60	1	1
100	400	1.25	90	1	2
100	400	2.5	0	1	0
100	400	2.5	30	1	0
100	400	2.5	60	2	0
100	400	2.5	90	2	0
100	200	0.625	0	0	1
100	200	0.625	30	0	1
100	200	0.625	60	0	1
100	200	0.625	90	0	1
100	200	1.25	0	0	1
100	200	1.25	30	0	1
100	200	1.25	60	2	0
100	200	1.25	90	2	0
100	200	2.5	0	2	1
100	200	2.5	30	2	0
100	200	2.5	60	2	0
100	200	2.5	90	2	1
100	100	0.625	0	0	1
100	100	0.625	30	0	1
100	100	0.625	60	0	1
100	100	0.625	90	0	1
100	100	1.25	0	0	1
100	100	1.25	30	1	0
100	100	1.25	60	2	2
100	100	1.25	90	4	1
100	100	2.5	0	1	0
100	100	2.5	30	1	0
100	100	2.5	60	2	0
100	100	2.5	90	2	0
100	50	0.625	0	0	1
100	50	0.625	30	0	1
100	50	0.625	60	0	1
100	50	0.625	90	0	1
100	50	1.25	0	0	1
100	50	1.25	30	1	0
100	50	1.25	60	1	0
100	50	1.25	90	4	2
100	50	2.5	0	0	1
100	50	2.5	30	1	0
100	50	2.5	60	1	0
100	50	2.5	90	2	0
100	25	0.625	0	0	1
100	25	0.625	30	0	1
100	25	0.625	60	0	1
100	25	0.625	90	0	1
100	25	1.25	0	0	1
100	25	1.25	30	0	1
100	25	1.25	60	1	0
100	25	1.25	90	3	1
100	25	2.5	0	1	0
100	25	2.5	30	1	0
100	25	2.5	60	1	0
100	25	2.5	90	1	0
80	400	0.625	0	0	1
80	400	0.625	30	0	1
80	400	0.625	60	0	1
80	400	0.625	90	1	0
80	400	1.25	0	2	0
80	400	1.25	30	2	0
80	400	1.25	60	4	0
80	400	1.25	90	5	1
80	400	2.5	0	2	0
80	400	2.5	30	3	0
80	400	2.5	60	3	0
80	400	2.5	90	3	0
80	200	0.625	0	0	1
80	200	0.625	30	0	1
80	200	0.625	60	0	1
80	200	0.625	90	1	0
80	200	1.25	0	1	0
80	200	1.25	30	1	0
80	200	1.25	60	3	0
80	200	1.25	90	6	0
80	200	2.5	0	1	0
80	200	2.5	30	2	0
80	200	2.5	60	2	0
80	200	2.5	90	3	0
80	100	0.625	0	0	1
80	100	0.625	30	0	1
80	100	0.625	60	0	1
80	100	0.625	90	0	1
80	100	1.25	0	0	1
80	100	1.25	30	1	0
80	100	1.25	60	3	0
80	100	1.25	90	4	0
80	100	2.5	0	1	0
80	100	2.5	30	2	0
80	100	2.5	60	3	0
80	100	2.5	90	3	0
80	50	0.625	0	0	1
80	50	0.625	30	0	1
80	50	0.625	60	0	1
80	50	0.625	90	0	1
80	50	1.25	0	1	0
80	50	1.25	30	1	0
80	50	1.25	60	2	0
80	50	1.25	90	3	0
80	50	2.5	0	1	0
80	50	2.5	30	1	0
80	50	2.5	60	1	0
80	50	2.5	90	1	0
80	25	0.625	0	0	1
80	25	0.625	30	0	1
80	25	0.625	60	0	1
80	25	0.625	90	0	1
80	25	1.25	0	0	1
80	25	1.25	30	0	1
80	25	1.25	60	1	0
80	25	1.25	90	2	0
80	25	2.5	0	1	0
80	25	2.5	30	1	0
80	25	2.5	60	1	0
80	25	2.5	90	1	0
